# Supplementary material for: How Insightful Is ‘Insight’? New Caledonian Crows Do Not Attend to Object Weight during Spontaneous Stone Dropping
Source: PLoS One. 2016 Dec 14;11(12):e0167419. doi: 10.1371/journal.pone.0167419 (PMC5156351; doi:10.1371/journal.pone.0167419)
Supplement: S1 Data Set — (XLSX) [file pone.0167419.s001.xlsx]

## Sheet: Sheet1
Table 1: Pre-test objects preferences
				No. of trials	No. of heavy block choices
D4B	A	M	Purple	20	6
D4R	J	F	Pink	20	10
D3R	J	F	Purple	20	10
D3B	J	M	Pink	20	9
RWY	A	M	Pruple	20	8
Sort	A	M	Pink	20	9
Svart	J	M	Purple	20	8
Den	J	M	Pink	20	10
Black	J	M	Purple	20	9
Nero	A	M	Pink	20	9
Preto	A	M	Purple	20	9
Noir	A	F	Pink	20	15
Table showing the number of trials (out of twenty) that the crows chose to obtain food from the tube containing the heavy blocks
Summary of object interactions at test
				Interactions		Drops into tube
				Heavy blocks	Light blocks	Heavy	Light
D4B	A	M		0	0	0	0
D4R	J	F		13	26	12	22
D3R	J	F		0	1	0	0
D3B	J	M		6	18	0	1
RWY	A	M		2	1	0	0
Sort	A	M		0	0	0	0
Svart	J	M		2	0	0	0
Den	J	M		3	10	0	0
Black	J	M		3	3	0	0
Nero	A	M		0	3	0	0
Preto	A	M		0	0	0	0
Noir	A	F		1	1	0	0
			Total	11	19	12	23
Table showing the number of interactions (such as moving or lifting the blocks) the crows had with and the number of time they dropped them into the plaform apparatus.
Post-test objects preferences				First choice of block to drop into apparatus/trial
				Heavy	Light
D4B	A	M	PURPLE	9	1
D3R	J	F	PURPLE	9	1
D3B	J	M	PINK	18	2
RWY	A	M	PURPLE	10	0
Sort	A	M	Pink	10	0
Svart	J	M	Purple	17	3
Den	J	M	Pink	9	1
Black	J	M	Purple	9	1
Nero	A	M	Pink	15	5
Preto	A	M	Purple	9	1
Noir	A	F	Pink	10	0
			Total	125	15
After the test trials, the birds received shaping in order to learn to stone drop. This table records the number of times the birds dropped a heavy or light block into the platform apparatus as their first choice/trial.
